# Supplementary material for: Global, regional, and national burden of headache disorders, 1990–2021, and projections to 2050: a comprehensive analysis of the global burden of disease study 2021
Source: Front Neurol. 2025 Oct 29;16:1674946. doi: 10.3389/fneur.2025.1674946 (PMC12608083; doi:10.3389/fneur.2025.1674946)
Supplement: Supplementary file 1 [file Data_Sheet_1.zip › Supporting Information/S1 Table.xlsx]

## Sheet: 工作表1
Table S1 The number and ASR of incidence in 2021 and changing trends from 1990 to 2021
	2021		1990-2021
	Incidence cases	ASIR per 100,000 (95% UI)	EAPC of ASIR
Global	809226480.19(717818771.04 to 895990201.46)	10084.51(8956.48 to 11170.76)	0.46
Age
5-9 years	53594169.67(37877124.15 to 73784256.70)	7800.58(5512.98 to 10739.23)	0.2_x000D_0
10-14 years	84985590.64(60625382.73 to 111462117.90)	12748.43(9094.23 to 16720.09)	0.24_x000D_
15-19 years	76185446.69(52385222.51 to 104348307.70)	12209.60(8395.34 to 16723.02)	0.37_x000D_
20-24 years	75235596.59(51002825.32 to 105094251.70)	12598.94(8540.92 to 17599.07)	0.5_x000D_0
25-29 years	79159443.43(56168881.05 to 108027827.10)	13454.64(9546.96 to 18361.36)	0.57_x000D_
30-34 years	78080216.57(53788196.25 to 105651104.50)	12916.92(8898.26 to 17478.01)	0.65_x000D_
35-39 years	69711598.21(47522559.98 to 96230808.84)	12429.28(8473.07 to 17157.54)	0.7_x000D_0
40-44 years	60243107.92(40342515.66 to 82339708.07)	12042.58(8064.46 to 16459.69)	0.87_x000D_
45-49 years	48914837.51(33171862.48 to 67454078.00)	10330.38(7005.60 to 14245.71)	1.15_x000D_
50-54 years	44770312.97(30576659.63 to 62085030.75)	10062.49(6872.35 to 13954.11)	1.24_x000D_
55-59 years	35695802.18(23827904.48 to 51522478.35)	9020.29(6021.29 to 13019.67)	1.24_x000D_
60-64 years	27856596.89(17554244.30 to 41551178.62)	8703.88(5484.88 to 12982.80)	1.1_x000D_0
65-69 years	29208147.87(18910733.16 to 43035430.42)	10588.72(6855.64 to 15601.47)	1.09_x000D_
70-74 years	20480791.29(14025899.31 to 27922459.57)	9949.90(6814.01 to 13565.18)	1.15_x000D_
75-79 years	11283643.39(7430123.63 to 15819178.42)	8555.71(5633.82 to 11994.73)	1.3_x000D_0
80-84 years	7743683.47(5036130.10 to 10722673.72)	8841.53(5750.12 to 12242.86)	1.49_x000D_
85-89 years	3718352.83(2282924.44 to 5312017.66)	8132.56(4993.08 to 11618.13)	1.74_x000D_
90-94 years	1684573.59(1075328.97 to 2388562.04)	9416.62(6010.99 to 13351.85)	2.17_x000D_
95+ years	674568.49(359060.15 to 1034532.76)	12376.70(6587.89 to 18981.18)	2.74_x000D_
Sex
Male	383940463.53(339351445.00 to 426086000.05)	9536.94(8430.80 to 10583.06)	0.49
Female	425286016.67(378657460.94 to 469629742.33)	10638.38(9468.17 to 11753.43)	0.44
SDI
High	133602787.02(118033322.13 to 147751977.21)	11998.50(10585.06 to 13303.17)	0.17
High-middle	130725735.58(115265920.91 to 144453096.02	9713.78(8613.29 to 10776.68)	0.21
Middle	243446537.63(215909105.51 to 269427846.80)	9683.67(8598.09 to 10721.40)	0.58
Low-middle	200895653.98(177803496.56 to 222958166.99)	10293.60(9125.41 to 11392.13)	0.65
Low	99897406.67(87792677.93 to 111753942.33)	9366.36(8294.27 to 10401.70)	0.94
GBD region
High-income	137925570.04(122281598.82 to 152430260.96)	12506.31(10999.67 to 13898.16)	0.16
Southeast Asia, East Asia, and Oceania	194684625.05(172079749.34 to 217277467.93)	8690.36(7673.27 to 9647.83)	0.5
South Asia	201652156.51(178711512.31 to 224063361.00)	10562.40(9357.97 to 11658.05)	0.7
Central Europe, Eastern Europe, and Central Asia	51323723.33(45107349.52 to 56629541.91)	12052.70(10606.85 to 13429.46)	-0.05
North Africa and Middle East	62121674.87(55272620.79 to 69280987.48)	9873.96(8763.15 to 10927.05)	0.77
Latin America and Caribbean	63445144.83(56293722.86 to 70442558.51)	10466.84(9283.66 to 11597.05)	0.49
Sub-Saharan Africa	98073585.57(86073383.15 to 110273155.92)	9162.35(8105.68 to 10189.64)	0.97
Headache subtype diseases
Magrain	90183386.87(78857600.46 to 101838162.48)	1153.20(1006.07 to 1304.49)	0.34
Tention-type headache	719043093.32(629219079.87 to 804949048.83)	8931.31(7788.21 to 10020.83)	0.48
