# Supplementary material for: Global, regional, and national burden of headache disorders, 1990–2021, and projections to 2050: a comprehensive analysis of the global burden of disease study 2021
Source: Front Neurol. 2025 Oct 29;16:1674946. doi: 10.3389/fneur.2025.1674946 (PMC12608083; doi:10.3389/fneur.2025.1674946)
Supplement: Supplementary file 1 [file Data_Sheet_1.zip › Supporting Information/S2 Table.xlsx]

## Sheet: 工作表1
Table S3 The number and ASR of prevalence in 2021 and changing trends from 1990 to 2021
	2021		1990-2021
	Prevalence cases	ASPR per 100,000 (95% UI)	EAPC of ASPR
Global	2808876481.80(2599555367.51 to 3028767343.34)	34574.00(32017.69 to 37318.55)	0.56_x000D_
Age
5-10 years	64661865.12(46406948.45 to 86518582.16)	9411.47(6754.49 to 12592.70)	0.21
10-14 years	222953338.60(179294276.16 to 274190448.41)	33444.54(26895.38 to 41130.46)	0.26
15-19 years	258209280.82(204214037.46 to 315613782.94)	41381.03(32727.66 to 50580.76)	0.37
20-24 years	265896685.87(220347801.10 to 325160311.21)	44527.01(36899.41 to 54451.29)	0.5
25-29 years	273959209.36(227496903.24 to 331041097.14)	46564.52(38667.38 to 56266.66)	0.58
30-34 years	291233265.50(237731687.45 to 349627943.63)	48179.13(39328.29 to 57839.44)	0.66
35-39 years	267499941.87(216888598.31 to 321956653.38)	47694.08(38670.30 to 57403.48)	0.71
40-44 years	236842849.88(195457717.51 to 289200904.12)	47344.82(39071.95 to 57811.18)	0.88
45-49 years	208222393.96(172309046.29 to 250858163.43)	43974.73(36390.15 to 52979.03)	1.17
50-54 years	181187160.87(145462206.56 to 223482961.84)	40723.26(32693.79 to 50229.58)	1.3
55-59 years	156035619.32(125469696.55 to 192517678.76)	39430.01(31706.04 to 48648.99)	1.29
60-64 years	115388944.50(91719327.48 to 145320669.68)	36053.65(28658.00 to 45405.92)	1.18
65-69 years	99962323.78(80020141.04 to 125653760.86)	36238.96(29009.39 to 45552.78)	1.1
70-74 years	75621685.13(59450518.90 to 97344166.82)	36738.23(28882.02 to 47291.36)	1.16
75-79 years	43087947.13(30827911.75 to 55633500.94)	32670.99(23374.95 to 42183.53)	1.31
80-84 years	27326311.60(20539823.65 to 35837591.96)	31200.45(23451.82 to 40918.41)	1.51
85-89 years	13679418.77(9984016.81 to 18317203.29)	29918.82(21836.45 to 40062.30)	1.74
90-94 years	5173801.18(3745633.69 to 6925648.80)	28921.09(20937.76 to 38713.76)	2.16
95+ years	1934438.53(1341407.29 to 2608105.11)	35492.27(24611.58 to 47852.43)	2.72
Sex
Male	1273660267.68(1169074787.08 to 1384988002.18)	31347.76(28813.74 to 34106.65)	0.58_x000D_
Female	1535216214.12(1423298385.42 to 1648898864.04)	37807.68(35119.35 to 40610.05)	0.54_x000D_
SDI
High	469853685.52(432991273.76 to 502490636.58)	39943.22(36968.04 to 42992.91)	0.24
High-middle	470255760.66(434045840.95 to 507003958.29)	33265.16(30732.39 to 35977.83)	0.35
Middle	862941418.52(798706924.00 to 930877361.47)	33529.25(31076.45 to 36180.36)	0.71
Low-middle	681846992.37(628437764.17 to 739801197.11)	35291.68(32601.54 to 38134.86)	0.75
Low	321669319.71(291652121.61 to 353731234.08)	31917.54(29344.65 to 34700.57)	0.97
GBD region
High-income	482985458.48(444677122.62 to 516515074.53)	41561.40(38413.51 to 44736.99)	0.22
Southeast Asia, East Asia, and Oceania	711143977.37(656750651.61 to 769830750.85)	30526.59(28174.07 to 33062.12)	0.64
South Asia	680674142.02(628003483.67 to 736856961.56)	35688.00(32985.80 to 38470.02)	0.81
Central Europe, Eastern Europe, and Central Asia	175630947.53(161697259.53 to 189511976.21)	39412.25(36465.42 to 42689.02)	0.04
North Africa and Middle East	219957170.86(201320362.82 to 239186127.41)	34984.20(32119.27 to 37886.31)	0.91
Latin America and Caribbean	223770493.76(206310778.00 to 242970502.26)	36231.31(33437.74 to 39341.12)	0.61
Sub-Saharan Africa	314714291.78(284221253.93 to 347083384.86)	31200.70(28630.11 to 34079.39)	1
Headache subtype diseases
Magrain	1158432823.82(995861966.38 to 1331312506.13)	14246.55(12194.12 to 16378.70)	0.6
Tention-type headache	2011612877.49(1776544390.83 to 2270860638.85)	24764.77(21863.62 to 27954.74)	0.53
