# Supplementary material for: Global, regional, and national burden of headache disorders, 1990–2021, and projections to 2050: a comprehensive analysis of the global burden of disease study 2021
Source: Front Neurol. 2025 Oct 29;16:1674946. doi: 10.3389/fneur.2025.1674946 (PMC12608083; doi:10.3389/fneur.2025.1674946)
Supplement: Supplementary file 1 [file Data_Sheet_1.zip › Supporting Information/S3 Table .xlsx]

## Sheet: 工作表1
	Table S2 The number and ASR of DALYs in 2021 and changing trends from 1990 to 2021
		2021		1990-2021
		DALYs cases	ASR-DALYs per 100,000 (95% UI)	EAPC of DALYs
	Global	47975675.06(9800212.26 to 100667852.52)	588.39(117.58 to 1245.36)	0.6
	Age
	5-9 years	639873.24(21484.71 to 1693511.44)	93.13(3.13 to 246.49)	0.3
	10-14 years	3107094.01(195142.04 to 7393463.12)	466.08(29.27 to 1109.07)	0.33
	15-19 years	4355497.69(500396.31 to 10395457.44)	698.02(80.19 to 1665.99)	0.41
	20-24 years	4660548.57(615989.21 to 10675887.92)	780.45(103.15 to 1787.78)	0.5
	25-29 years	4791002.03(652507.43 to 10833551.14)	814.32(110.91 to 1841.37)	0.58
	30-34 years	5158629.59(874441.29 to 11025011.79)	853.40(144.66 to 1823.88)	0.69
	35-39 years	4989591.85(1076080.25 to 10429411.91)	889.62(191.86 to 1859.52)	0.74
	40-44 years	4546422.01(1025134.69 to 9783287.76)	908.83(204.92 to 1955.68)	0.89
	45-49 years	4031311.19(973985.02 to 8441511.99)	851.38(205.70 to 1782.77)	1.2
	50-54 years	3503522.00(926287.43 to 7169347.15)	787.44(208.19 to 1611.36)	1.35
	55-59 years	2821426.02(809195.03 to 5836688.03)	712.97(204.48 to 1474.92)	1.34
	60-64 years	2059584.35(633505.80 to 4104180.56)	643.52(197.94 to 1282.36)	1.22
	65-69 years	1497201.94(526402.24 to 2953943.72)	542.77(190.83 to 1070.88)	1.15
	70-74 years	894181.18(286282.55 to 1811802.38)	434.41(139.08 to 880.20)	1.21
	75-79 years	469146.35(152032.37 to 990293.28)	355.73(115.28 to 750.88)	1.37
	80-84 years	275585.76(92061.29 to 557257.92)	314.66(105.11 to 636.26)	1.56
	85-89 years	127395.28(45935.35 to 251529.08)	278.63(100.47 to 550.13)	1.77
	90-94 years	39255.92(13494.72 to 81233.91)	219.44(75.43 to 454.09)	2.16
	95+ years	8406.16(1624.71 to 19544.60)	154.23(29.81 to 358.60)	2.68
	Sex
	Male	18524134.89(4040932.57 to 38984076.34)	453.22(97.50 to 959.01)	0.66
	Female	29451540.17(5759279.69 to 62123857.56)	724.76(137.57 to 1534.57)	0.56
	SDI
	High	7453720.63(1787749.84 to 15361008.41)	640.40(135.42 to 1337.70)	0.25
	High-middle	8318285.25(2150201.20 to 17015818.44)	577.50(134.57 to 1201.76)	0.42
	Middle	15284069.03(2903732.51 to 32354748.10)	587.40(107.41 to 1249.34)	0.75
	Low-middle	11616300.11(1981001.52 to 25231490.85)	597.24(107.79 to 1280.45)	0.79
	Low	5264012.68(973047.30 to 11537810.89)	526.97(112.22 to 1115.94)	1.04
	GBD region
	High-income	7557993.12(1781616.53 to 15585955.10)	661.31(137.17 to 1386.99)	0.19
	Southeast Asia, East Asia, and Oceania	12944632.96(2442070.79 to 27288708.66)	546.64(95.77 to 1157.72)	0.69
	South Asia	11316917.91(1831990.37 to 24611220.79)	588.86(100.40 to 1268.61)	0.86
	Central Europe, Eastern Europe, and Central Asia	2904293.76(993697.83 to 5801126.51)	631.55(198.50 to 1280.98)	0.1
	North Africa and Middle East	4267741.55(1031392.75 to 8814827.55)	666.72(161.94 to 1371.46)	0.94
	Latin America and Caribbean	3869698.88(689791.86 to 8273229.20)	624.38(108.48 to 1333.66)	0.65
	Sub-Saharan Africa	5114396.89(1026206.57 to 10980315.19)	512.88(119.10 to 1061.57)	1.07
	Headache subtype diseases
	Magrain	43378889.81(6732642.21 to 95079454.09)	532.70(80.57 to 1167.71)	0.6
	Tention-type headache	4596785.25(1347300.84 to 15012932.75)	55.69(16.13 to 185.07)	0.59
