# Supplementary material for: Global, regional, and national burden of headache disorders, 1990–2021, and projections to 2050: a comprehensive analysis of the global burden of disease study 2021
Source: Front Neurol. 2025 Oct 29;16:1674946. doi: 10.3389/fneur.2025.1674946 (PMC12608083; doi:10.3389/fneur.2025.1674946)
Supplement: Supplementary file 1 [file Data_Sheet_1.zip › Supporting Information/S4 Table.xlsx]

## Sheet: decomposition
Table S4 The decomposition of number for headache disorders from 1990 to 2021
Location	Measure	Overall difference	Aging	Population	Epidemiological change	percent change of Aging	percent change of Population	percent change of Epidemiological change
Global	Incidence	2.67866e+08	-1.46678e+07	2.82303e+08	230801	-5.47581	105.39	0.0861627
	Prevalence	1.01239e+09	-9.23404e+06	1.01353e+09	8.09645e+06	-0.912102	100.112	0.799736
	DALYs	1.76143e+07	-148591	1.74364e+07	326461	-0.843579	98.9902	1.85338
High SDI	Incidence	2.37643e+07	-5.19356e+06	3.0529e+07	-1.57117e+06	-21.8545	128.466	-6.61149
	Prevalence	9.29798e+07	-1.08386e+07	1.09055e+08	-5.23655e+06	-11.657	117.289	-5.63192
	DALYs	1.43001e+06	-288085	1.74837e+06	-30278.6	-20.1457	122.263	-2.11737
High-middle SDI	Incidence	2.49918e+07	-4.10442e+06	3.02424e+07	-1.1462e+06	-16.4231	121.009	-4.5863
	Prevalence	1.06642e+08	-2.3795e+06	1.10033e+08	-1.01134e+06	-2.2313	103.18	-0.948347
	DALYs	1.97638e+06	27454	1.94866e+06	256.687	1.38911	98.5979	0.0129878
Middle SDI	Incidence	8.41755e+07	-7.49235e+06	8.14352e+07	1.02326e+07	-8.90087	96.7446	12.1563
	Prevalence	3.27326e+08	-6.10924e+06	2.9714e+08	3.62954e+07	-1.86641	90.778	11.0885
	DALYs	5.87831e+06	-67121.2	5.30282e+06	642614	-1.14184	90.2099	10.9319
Low-middle SDI	Incidence	8.31759e+07	-2.20876e+06	8.56936e+07	-308927	-2.65553	103.027	-0.371414
	Prevalence	3.05867e+08	1.86134e+06	3.04441e+08	-435817	0.608546	99.5339	-0.142486
	DALYs	5.31045e+06	71469.5	5.23265e+06	6325.4	1.34583	98.5351	0.119112
Low SDI	Incidence	5.16363e+07	179449	5.20459e+07	-589048	0.347526	100.793	-1.14076
	Prevalence	1.7908e+08	1.09594e+06	1.79569e+08	-1.58477e+06	0.611983	100.273	-0.884951
	DALYs	3.01007e+06	24229.9	2.96692e+06	18920.6	0.804963	98.5665	0.628577
