# Supplementary material for: Global, regional, and national burden of headache disorders, 1990–2021, and projections to 2050: a comprehensive analysis of the global burden of disease study 2021
Source: Front Neurol. 2025 Oct 29;16:1674946. doi: 10.3389/fneur.2025.1674946 (PMC12608083; doi:10.3389/fneur.2025.1674946)
Supplement: Supplementary file 1 [file Data_Sheet_1.zip › Supporting Information/S5 Table.xlsx]

## Sheet: decomposition
Table S5 The slope, intercept, and concentration indicies of ASR for headache disorders from 1990 to 2021
Location	Year	Measure	Slope Indicies			Intercept Indicies			Concentration Indicies
			lm (95%CI)	ncvTest p-value	rlm (95%CI)	lm (95%CI)	ncvTest p-value	rlm (95%CI)	concentration Indicies (95%CI)	SE	p-value
Global	1990	DALYs	254.62(218.99 to 290.26)	0.439437	248.66(210.58 to 286.75)	424.43(402.02 to 446.85)	0.439437	427.23(403.28 to 451.19)	0.0729 (0.0599 to 0.086)	0.00666371	<0.0001
		Incidence	3887.57(3397.77 to 4377.36)	0.000445077	3907.88(3398.9 to 4416.87)	7935.79(7627.7 to 8243.88)	0.000445077	7945.61(7625.46 to 8265.77)	0.064 (0.0509 to 0.0771)	0.00670023	<0.0001
		Prevalence	15736.55(13924.23 to 17548.87)	0.000808043	15683.76(13785.4 to 17582.12)	25097.06(23957.08 to 26237.04)	0.000808043	25136.05(23941.96 to 26330.15)	0.0774 (0.0649 to 0.0898)	0.00634139	<0.0001
	2021	DALYs	227.2(193.3 to 261.1)	0.0674372	100.38(67.68 to 133.07)	483.14(461.87 to 504.42)	0.0674372	492.89(471.21 to 514.58)	0.0466 (0.0343 to 0.0589)	0.00626795	<0.0001
		Incidence	3232.42(2794.52 to 3670.31)	0.0220475	215.19(180.64 to 249.74)	8598.57(8323.75 to 8873.39)	0.0220475	8578.14(8293 to 8863.28)	0.0319 (0.0196 to 0.0441)	0.00623168	<0.0001
		Prevalence	14481.54(12910.51 to 16052.57)	0.590284	3309.71(2855.38 to 3764.04)	28210.2(27224.23 to 29196.16)	0.590284	28202.88(27175.2 to 29230.56)	0.0484 (0.037 to 0.0598)	0.00582861	<0.0001
High SDI	1990	DALYs	135.76(57.58 to 213.94)	0.978368	14581.02(12943.53 to 16218.52)	631.3(592.7 to 669.9)	0.978368	629.63(595.54 to 663.71)	0.0131 (-0.0136 to 0.0398)	0.0136368	0.3424
		Incidence	2401.2(1304.64 to 3497.75)	0.0240955	2108.66(860.04 to 3357.29)	11060.36(10518.9 to 11601.83)	0.0240955	11265.52(10648.96 to 11882.08)	0.0183 (0.0019 to 0.0346)	0.0083449	0.0346
		Prevalence	10466.41(6573.95 to 14358.87)	0.115061	10116.94(6274.82 to 13959.06)	37605.77(35683.72 to 39527.82)	0.115061	37856.23(35959.03 to 39753.42)	0.024 (0.0068 to 0.0412)	0.00876552	0.0093
	2021	DALYs	42.51(-28.82 to 113.83)	0.897691	60(-3.78 to 123.79)	674.92(635.19 to 714.65)	0.897691	671.69(636.16 to 707.22)	-0.0133 (-0.0365 to 0.0098)	0.0118217	0.2664
		Incidence	1113.63(107.72 to 2119.55)	0.783388	1269.05(244.74 to 2293.35)	11364.43(10804.1 to 11924.75)	0.783388	11387.23(10816.66 to 11957.8)	-0.002 (-0.0191 to 0.0152)	0.00875282	0.8226
		Prevalence	4827.78(1515.4 to 8140.16)	0.825076	5422.68(2351.62 to 8493.73)	40379.69(38534.59 to 42224.79)	0.825076	40289.66(38578.98 to 42000.33)	0.0051 (-0.0104 to 0.0206)	0.00791818	0.5214
High-middle SDI	1990	DALYs	207.86(61.03 to 354.69)	0.479292	182.55(38.45 to 326.65)	454.01(336.62 to 571.4)	0.479292	467.94(352.73 to 583.15)	0.0979 (0.0865 to 0.1092)	0.00578058	<0.0001
		Incidence	4298.83(1918.44 to 6679.22)	0.69334	4297.6(1816.55 to 6778.65)	7405.48(5502.35 to 9308.61)	0.69334	7406.43(5422.83 to 9390.04)	0.1156 (0.1079 to 0.1233)	0.00392532	<0.0001
		Prevalence	16093.92(7781.33 to 24406.52)	0.611855	15801.45(7087.32 to 24515.58)	24029.72(17383.78 to 30675.67)	0.611855	24146.8(17179.82 to 31113.77)	0.1078 (0.0986 to 0.117)	0.00468283	<0.0001
	2021	DALYs	48.85(-48.57 to 146.27)	0.871571	47.78(-57.36 to 152.91)	618.43(539.93 to 696.93)	0.871571	618.42(533.7 to 703.15)	0.0503 (0.0345 to 0.0661)	0.00804975	<0.0001
		Incidence	1846.99(259.18 to 3434.79)	0.875374	1781.8(148.92 to 3414.68)	9512.39(8232.87 to 10791.91)	0.875374	9562.37(8246.53 to 10878.21)	0.0786 (0.0642 to 0.093)	0.00734425	<0.0001
		Prevalence	5984.89(637.56 to 11332.23)	0.787487	5489.44(-539.53 to 11518.4)	34239.24(29930.13 to 38548.34)	0.787487	34515.5(29657.11 to 39373.89)	0.0671 (0.0542 to 0.08)	0.00658865	<0.0001
Middle SDI	1990	DALYs	9.56(-56.82 to 75.94)	0.674216	0.09(-55.81 to 55.99)	551.41(507.66 to 595.15)	0.674216	555.74(518.9 to 592.58)	-0.008 (-0.033 to 0.0171)	0.0127692	0.5368
		Incidence	956.21(153.74 to 1758.68)	0.0213594	963.17(74.75 to 1851.6)	9214.51(8685.67 to 9743.35)	0.0213594	9175.34(8589.86 to 9760.83)	0.0041 (-0.011 to 0.0193)	0.00771191	0.5942
		Prevalence	3401.61(606.27 to 6196.95)	0.0993435	3909.59(1041.53 to 6777.66)	30442.41(28600.23 to 32284.59)	0.0993435	30190.72(28300.61 to 32080.83)	0.0052 (-0.0126 to 0.0231)	0.00910654	0.5692
	2021	DALYs	13.23(-52.67 to 79.13)	0.720445	8.51(-57.99 to 75.01)	614.35(571.72 to 656.98)	0.720445	617.02(574 to 660.04)	-0.0101 (-0.0303 to 0.01)	0.0102791	0.33
		Incidence	704.56(-74.92 to 1484.04)	0.246767	569(-209.67 to 1347.68)	9836.39(9332.13 to 10340.66)	0.246767	9834.51(9330.77 to 10338.25)	-0.0071 (-0.0205 to 0.0063)	0.00683749	0.3026
		Prevalence	2675.79(-212.87 to 5564.45)	0.998007	2924.84(15.52 to 5834.15)	34427.4(32558.66 to 36296.13)	0.998007	34357.96(32475.86 to 36240.06)	-0.0063 (-0.0213 to 0.0086)	0.00762592	0.4113
Low-middle SDI	1990	DALYs	-10.29(-63.7 to 43.13)	0.502742	-25.3(-66.91 to 16.32)	497.69(457.9 to 537.49)	0.502742	512.95(481.95 to 543.95)	0.0088 (-0.0043 to 0.0219)	0.006679	0.1957
		Incidence	-18.62(-753.88 to 716.64)	0.384536	-346.51(-905.29 to 212.27)	9056.93(8509.2 to 9604.66)	0.384536	9236.75(8820.49 to 9653.01)	-0.001 (-0.0114 to 0.0094)	0.00532492	0.8517
		Prevalence	13.66(-2385.25 to 2412.57)	0.862404	-827.17(-2953.17 to 1298.83)	29375.18(27588.12 to 31162.24)	0.862404	30014.82(28431.06 to 31598.57)	0.0029 (-0.007 to 0.0129)	0.00508314	0.5682
	2021	DALYs	17.13(-46.8 to 81.06)	0.148041	-2.6(-64.93 to 59.73)	547.6(511.44 to 583.75)	0.148041	563.13(527.88 to 598.38)	0.0268 (0.0146 to 0.039)	0.00624295	0.0001
		Incidence	392.99(-390.1 to 1176.09)	0.687829	69.85(-660.23 to 799.94)	9463.53(9020.66 to 9906.41)	0.687829	9595.61(9182.71 to 10008.51)	0.0156 (0.0054 to 0.0258)	0.00521651	0.0048
		Prevalence	1530.38(-1261.69 to 4322.45)	0.406364	1229.2(-1625.33 to 4083.73)	32064.21(30485.15 to 33643.26)	0.406364	32337.28(30722.9 to 33951.65)	0.0219 (0.0115 to 0.0322)	0.0052796	0.0002
Low SDI	1990	DALYs	44.23(-63.72 to 152.18)	0.48703	44.31(-67.06 to 155.67)	408.56(343.64 to 473.48)	0.48703	408.49(341.52 to 475.46)	0.0262 (-0.0198 to 0.0723)	0.0235028	0.2726
		Incidence	552.62(-471.59 to 1576.84)	0.456549	533.16(-536.73 to 1603.05)	7928.56(7312.62 to 8544.5)	0.456549	7940.27(7296.87 to 8583.68)	0.0204 (-0.0027 to 0.0434)	0.0117652	0.093
		Prevalence	2308.39(-1862.12 to 6478.9)	0.451397	2243.52(-2028.05 to 6515.08)	25147.72(22639.65 to 27655.78)	0.451397	25196.82(22627.99 to 27765.66)	0.0252 (-0.0043 to 0.0547)	0.015051	0.1035
	2021	DALYs	83.24(-25.5 to 191.98)	0.550848	83.24(-25.5 to 191.98)	426.28(364.69 to 487.88)	0.550848	426.28(364.69 to 487.88)	0.0263 (-0.0196 to 0.0723)	0.0234365	0.2695
		Incidence	777.85(-250.8 to 1806.51)	0.747808	766.04(-276.15 to 1808.22)	8242.64(7659.93 to 8825.35)	0.747808	8256.96(7666.58 to 8847.33)	0.0161 (-0.0078 to 0.0401)	0.0122176	0.1959
		Prevalence	3904.04(-406.04 to 8214.13)	0.519036	3822.31(-836.32 to 8480.94)	26202.24(23760.68 to 28643.8)	0.519036	26252.96(23613.96 to 28891.97)	0.0231 (-0.0076 to 0.0538)	0.0156541	0.1495
